# Supplementary material for: The Role of Multimodal Imaging in Pathological Response Prediction of Locally Advanced Cervical Cancer Patients Treated by Chemoradiation Therapy Followed by Radical Surgery
Source: Cancers (Basel). 2023 Jun 6;15(12):3071. doi: 10.3390/cancers15123071 (PMC10296350; doi:10.3390/cancers15123071)
Supplement: Supplementary file 1 [file cancers-15-03071-s001.zip]

Archive with 1 entries (1 files):
- cancers-2317157-supplementary.pdf
